# Supplementary material for: Thermoresponsive Polyphosphoester via Polycondensation Reactions: Synthesis, Characterization, and Self-Assembly
Source: Molecules. 2022 Sep 15;27(18):6006. doi: 10.3390/molecules27186006 (PMC9505623; doi:10.3390/molecules27186006)
Supplement: Supplementary file 1 [file molecules-27-06006-s001.zip]

Archive with 1 entries (1 files):
- molecules-1870048-supplementary.pdf
